# Supplementary material for: The Risk of Endometrial Cancer and Uterine Sarcoma Following Endometriosis or Pelvic Inflammatory Disease
Source: Cancers (Basel). 2023 Jan 29;15(3):833. doi: 10.3390/cancers15030833 (PMC9913480; doi:10.3390/cancers15030833)
Supplement: Supplementary file 1 [file cancers-15-00833-s001.zip]

Archive with 1 entries (1 files):
- cancers-2067118-supplementary.pdf
